# Supplementary material for: LACE Index to Predict the High Risk of 30-Day Readmission: A Systematic Review and Meta-Analysis
Source: J Pers Med. 2022 Mar 30;12(4):545. doi: 10.3390/jpm12040545 (PMC9024499; doi:10.3390/jpm12040545)
Supplement: Supplementary file 1 [file jpm-12-00545-s001.zip]

Archive with 1 entries (1 files):
- jpm-1626788-supplementary.pdf
